# Supplementary material for: Noninvasive Prediction of TP53 Gene Status and ATRX Gene Status in IDH-Mutant Glioma Using Multimodal MRI: Incorporating Morphological, Spectroscopic, Diffusion, and Perfusion Imaging
Source: Diagnostics (Basel). 2026 Jul 12;16(14):2174. doi: 10.3390/diagnostics16142174 (PMC13408992; doi:10.3390/diagnostics16142174)
Supplement: Supplementary file 1 [file diagnostics-16-02174-s001.zip]

Archive with 1 entries (1 files):
- diagnostics-4407628-Supplementary.pdf
